# Supplementary material for: Green trees preservation: A sustainable source of valuable mushrooms for Ethiopian local communities
Source: PLoS One. 2023 Nov 29;18(11):e0294633. doi: 10.1371/journal.pone.0294633 (PMC10686473; doi:10.1371/journal.pone.0294633)
Supplement: S1 File — (XLSX) [file pone.0294633.s003.xlsx]

## Sheet: Spp
Host	Age	Agaricus_campestroides	Agaricus_subedulis	Bovista_dermoxantha	Calvatia_subtomentosa	Coprinellus_domesticus	Hygrophoropsis_aurantiaca	Leucoagaricus_holosericeus	Leucoagaricus_leucothites	Leucoagaricus_rubrotinctus	Leucocoprinus_cepistipes	Tylopilus_niger	Gymnopilus_pampeanus	Lepista_sordida	Lycoperdon_cf_perlatum	Lycoperdon_cf_umbrinum	Macrolepiota_africana	Morchella_africana	Morchella_anatolica	Omphalotus_illudens	Polyporus_badius	Polyporus_tenuiculus	Polyporus_tuberaster	Schizophyllum_commune	Suillus_luteus	Total_prodn
1	1	0	0	0	0	35.39	0	0	0	0	0	0	0	0	0	0	0	0	0	0	0	0	0	0	0	35.39
1	1	0	0	0	0	0	0	0	0	0	0	0	0	0	0	0	0	0	0	0	0	0	0	0	0	0
1	1	0	0	0	0	0	0	0	0	0	0	0	0	0	0	0	0	0	0	0	0	0	0	0	0	0
1	2	0	0	235.62	0	46.65	0	0	0	0	0	0	0	0	0	0	0	0	0	0	0	0	0	0	0	282.27
1	2	0	0	81	0	0	0	0	0	0	0	0	0	0	0	0	0	0	0	0	0	0	0	0	0	81
1	2	0	0	125.45	0	81.46	0	0	0	0	0	0	0	0	0	0	0	0	0	0	0	0	0	0	0	206.91
1	3	50.48	11.58	0	232.36	44.32	124.07	30.25	161.58	248.26	24.64	263.45	0	0	0	0	0	0	0	0	0	0	0	0	0	1190.99
1	3	22.95	65.86	0	48.82	39.46	69.98	11.18	107.9	286.21	0	395.03	0	0	0	0	0	0	0	0	0	0	0	0	0	1047.39
1	3	31.11	130.59	0	0	0	70.94	0	0	298.71	9.96	453.2	0	0	0	0	0	0	0	0	0	0	0	0	0	994.51
2	1	169.88	0	0	0	0	0.44	0	0	0	0	0	7.18	0	2.58	0	25.51	26.72	1.25	2.69	1.88	0.41	25.38	12.32	0	276.24
2	1	22.49	0	0	0	0	1.93	0	0	0	0	0	27.43	0	45.69	45.87	0	18.3	86.32	67.79	5.13	17.21	37.83	69	0	444.99
2	1	257.26	0	0	0	0	21.81	0	0	0	0	0	95.75	0	68.8	31.21	100	133.64	35.29	53.9	10.79	38.8092	45.6	56.05	2.4	951.309
2	2	315.89	0	0	0	0	17.795	0	0	0	0	0	77.375	0	37.0643	0	197.37	0	0	128.86	70.2733	20.83	265.83	9.59	44.22	1185.1
2	2	0	0	0	12.285	0	89.66	0	0	0	0	0	50.805	0	32.85	99.945	0	0	0	71.91	0	0	0	155.505	35.185	548.145
2	2	143.25	0	0	24.9317	0	247.352	0	0	0	0	0	0	155.36	57.7767	142.5	50.07	0	0	13.41	24.01	72.9148	86.4856	49.5167	53.2891	1120.87
2	3	0	0	0	0	0	43.066	0	0	0	0	0	30.42	64.68	22.35	0	97.18	103.82	250.25	116.25	0	0	0	99.9	144.529	972.445
2	3	0	0	0	35.74	0	64.49	0	0	0	0	0	37.875	60.3813	0	0	0	17.02	47.35	104.55	9.455	37.418	125.857	0	64.57	604.706
2	3	0	0	0	47.7833	0	284.507	0	0	0	0	0	0	151.646	77.6625	711.96	134.3	267.17	43.05	21.05	86.64	195.03	66.75	79.275	94.917	2261.74
		1013.31
